# Supplementary material for: Cytotoxic CD8+ T cells target citrullinated antigens in rheumatoid arthritis
Source: Nat Commun. 2023 Jan 19;14:319. doi: 10.1038/s41467-022-35264-8 (PMC9852471; doi:10.1038/s41467-022-35264-8)
Supplement: Supplementary file 4 — Source Data [file 41467_2022_35264_MOESM4_ESM.xlsx]

## Sheet: Figure 1a
Figure 1a
	CD8A-AF700+ (%)
	HC	ACPA- RA	ACPA+ RA
	14.6	10.1	40.3
	18.8	12.8	14.7
	26.3	5.42	33.3
	23	1.29	36.1
	4.28	18.5	18.2
	7.25	18.9	17.4
	10.4	6.78	30.1
	25.8	12.6	22.8
	2.73	16.5	26.3
	16.6	9.25	14.3
	17.9	15.9	17.9
	18.2	3.99	23.6
	13.3	15.2	26.2
	12.1	6.82	27.9
	4.37		15
	17.8		22.8
	23.8		26.6
	19.3		11.7
	17.4		7.82
	22.4		33.1
	18		32.9
	20.6		13.9
	15.3		17.5
	37.6		29.8
	25.8		16.4
	16.7		14.6
	12.6		13
	17.4		29.4
	3.39		31.3
	9.75		38.2
			13.5
			14.5
			27.7
			18
			23.9
			10.9
			14
			7.83
			11.3
			32.7
			13.9
			31.7
			26.9
			12.6
			15.7

## Sheet: Figure 1b
Figure 2b
	CD8A-AF700 (%)	CCP level in serum (U/mL)
	7.82	24
	33.3	24
	26.3	24
	14.3	82
	13.9	108
	33.1	108
	14.6	113
	22.8	135
	11.7	135
	16.4	135
	32.9	146
	22.8	148.8
	27.9	202
	18.2	227
	13.5	5
	26.6	250
	17.9	250
	36.1	250
	15	250
	26.2	250
	30.1	250
	14.5	250
	31.3	250
	40.3	250
	14.7	250
	29.8	250
	13	250
	29.4	250
	9.25	16
	12.6	16
	18.5	16
	12.8	16
	5.42	16
	1.29	16
	6.78	16
	18.9	16
	17.4	16
	16.5	16
	10.1	16

## Sheet: Figure 1c
Figure 1c
	CD69-PerCP-cy5.5+ (%) in CD8+ T cells
	HC	ACPA- RA	ACPA+ RA
	1.35	29.2	6.72
	1.51	7.65	3.63
	4.84	11.1	4.03
	2.36	10.7	4.79
	1.7	5.21	13.1
	2.74	2.62	3.93
	3.8	2.69	37.5
	1.54	12.66	5.97
	5.21	2.41	16.7
	2.49	2.74	6.67
	6.73	7.74	8.12
	3.02	9.35	9.11
	3.08	11.71	4.89
	2.22	8.78	19.2
	1.58		10.2
	4.61		1.49
	1.52		1.59
	2.89		2.83
	3.58		8.77
	5.41		1.52
	6.16		11.77
	1.38		1.86
	5.98		3.7
	3.04		1.15
	1.35		7.71
	2.4		5.61
	2.01		7.26
	3.17		5.27
	21.42		1.59
	4.04		5.86
			8.69
			3.06
			1.82
			34.91
			5.69
			7.62
			12.16
			9.37
			5.98
			3.13
			6.61
			8.95
			8.46
			5.07
			4.38

## Sheet: Figure 1d
Figure 1d
	GPR56-PE+ (%) in CD8+ T cells
	HC	ACPA- RA	ACPA+ RA
	57.7	44.8	37.43
	20.78	36.94	70.58
	3.87	24.05	38.7
	37.5	13.39	6
	34.06	15.77	50.3
	17.27	13.05	69.4
	20.61	65.48	14.91
	30.21	20.11	77.47
	42.16	43.05	67.52
	27.51	70.7	67.31
	32.12	46.5	38.79
	52.85	33.35	50
	19.49	62.1	65.3
	16.69	38.7	24.24
	31.97		32.56
	37.36		20.78
	55.76		84.71
	57		32.86
	45.46		68.1
	58.21		12.72
	10.63		47.34
	24.24		32.56
	38.31		40.35
	72.37		38.28
	17.08		67.5
	27.25		65.4
	30.12		83.57
	22.47		27.37
	21.29		34.78
	36.76		21.43
			37.1
			22.56
			41.85
			67.6
			30.76
			48.18
			40.19
			84.8
			24.54
			17.66
			82.1
			42.27
			44.13
			38.62
			41.28

## Sheet: Figure 1e
Figure 1e
	TCRgd-FITC+ (%) in CD8+ T cells
	HC	ACPA- RA	ACPA+ RA
	0.88	3.66	1.24
	0.43	4.85	0.71
	0.84	0	0.87
	1.45	1.79	2.78
	2.04	1.18	3.59
	2.26	1.75	1.93
	1.89	16.7	2.69
	0.33	1.78	3.36
	0.54	1.65	2.71
	0.49	6.29	1.75
	1.22	3.06	2.5
	1.35	3.74	0.32
	1.51	12.3	3.39
	6.54	8.78	2.22
	1.65		12.5
	1.83		3.47
	0.35		2.82
	0.58		4.03
	1.9		5.8
	0.78		3.87
	1.19		3.99
	7.67		3.94
	1.21		4.55
	3.97		1.3
	2.84		3.28
	2.29		1.28
	1.13		1.4
	1.9		1.47
	5.67		3.53
	0.27		1.17
			1.64
			7.07
			3.96
			1.57
			7.47
			2.59
			6.02
			13
			14.3
			3.84
			5.12
			1.99
			2.37
			6.17
			7.65

## Sheet: Figure 1f
Figure 1f
	Granzyme B-PE+ (%) in CD8+ T cells				Granzyme K-AF647+ (%) in CD8+ T cells
	HC	ACPA- RA	ACPA+ RA		HC	ACPA- RA	ACPA+ RA
	9.19	82.7	37.53		40.04	14.97	37.1
	5.7	14.96	44.4		21.93	27.06	18.72
	11.2	37.4	56.3		1.99	46.4	10.55
	19.73	21.89	39.99		31.89	30.99	15.27
	25.68	36.4	25.57		25.57	48.3	14.54
	40.99	10.65	82.4		46.4	22.12	11.89
	24.87	17.76	33.59		30.99	23.06	22.31
	37.4	41.3	60.9		48.3	28.6	21.77
	21.89	19.17	59.77		22.12	23.37	31.28
	36.4	69.4	78.8			45.5	16.58
	10.65		70.2

## Sheet: Figure 1g
Figure 1g
	Naive (%)				Central Memory (%)				Effector Memory (%)				EMRA (%)
	HC	ACPA- RA	ACPA+ RA		HC	ACPA- RA	ACPA+ RA		HC	ACPA- RA	ACPA+ RA		HC	ACPA- RA	ACPA+ RA
	33.4	6.75	4.38		1.27	0	3.72		24.5	17.2	42.1		6.47	54.6	14.4
	39.2	2.84	15.8		1.36	0.51	2.02		19.6	32.2	38		22.4	34	26.7
	37.7	19	12.7		1.16	0.79	4.7		18.8	3.17	24.2		26.1	56.3	28.3
	6.56	20	8.27		0.63	6.67	2.86		24.7	6.67	37		53.7	20	23.7
	53.6	52.1	9.15		0.75	0.42	3.17		20.3	10.5	13		18.3	19.2	54.9
	45.6	44.1	19.2		2.3	6.06	4.01		28.5	16.4	15.8		9.1	15.7	21.7
	14	11	60.8		3.16	13.9	1.07		16.7	8.61	13.8		38.1	45.3	11.6
	39.3	13.6	9.48		5.74	1.49	0.96		24.8	27.4	19.7		10.7	31.3	48.1
	55.7	27.3	5.56		1.77	1.57	0.69		17	11.7	23.9		16.9	31	42.3
	30.1	10.8	10.7		1.52	1.59	1.78		24.6	16.3	39.1		29.6	58.7	18.3
	26.7	9.08	2.03		1.35	0.88	0		50.6	13.6	14.2		14	50.6	64.9
	17.8	25.7	7.96		4.33	1.59	0.39		30.9	10.7	8.74		21.9	42.9	70.9
	42.4	1.89	8.13		0.52	0.42	0.51		24.9	18	7.52		13.1	64.9	72.6
	54.8	40.4	24.2		1.03	1.33	2.05		13	4.56	20.5		17.2	46.3	35.2
	60.5		24.2		2.82		2.35		15.5		13.7		7.61		43
	12.8		4.97		5.75		3.21		36.6		16.5		21.8		59.9
	29.6		5.43		0.39		1.88		9.99		45.2		39.9		19.7
	32.2		25.5		0.39		2.79		4.52		23.3		48.4		28.4
	32.1		11.1		0.93		7.09		28.4		35		12.4		17.4
	20		20.4		0.96		0.64		55.3		9.55		13.5		58.9
	50		4.5		1.9		0.34		12.1		16.4		11.9		65.2
	15.5		5.66		0.42		2.17		43.6		25		15.6		29.5
	38		12		1.84		0.58		25		19.2		14.8		53
	10.9		17.7		2.87		3.41		30		35.1		33.6		15.7
	62.6		9.61		1.92		8.56		9.45		18.7		11.9		41.8
	50.7		12.4		2.36		2.93		11.3		35.1		20.3		27.6
	19.8		22.4		5.47		0.55		11.9		20.4		38		35.5
	15.2		11.6		3.03		1.27		27.3		7.85		21.2		70.2
	32.8		12.4		2.89		0.79		30.8		8.96		19.6		66.6
	7.72		4.72		1.35		0.49		24.1		39.4		46.5		44.5
			4.08				0.7				34.5				37.9
			1.68				0				25.7				50.8
			8.52				5.66				31.7				18
			31.8				1.87				13.2				31.5
			7.83				2.24				20.8				31.5
			37.5				0.93				8.86				45.5
			7.19				1.29				13.1				68
			15.8				5.47				23.6				31.1
			3.55				1.31				33.6				42.6
			19.5				1.7				36.6				28
			1.64				1.09				46				36.7
			9.44				1.39				13.7				55.4
			6.59				12				25				31.8
			6.94				8.2				20.8				28.7
			37.6				0.69				16.1				27.5

## Sheet: Figure 4a
Figure 4a
	Ki-67-BV421+ (%) in CD8+ T cells
	No treatment	Anti-CD3/28 Ab	NP/pp65	Cit-Vimentin 100 μM	Vimentin 100 μM	Cit-Vim 100 μM + αCD8 mAb	Cit-Vim 100 μM + αHLA I mAb	Cit-Vim 100 μM + αCD8/HLA I mAb
	0	57.2	2.84	15.7	6.6	6.89	4.1	4.34
	4.86	79.9	28.7	7.28	8.48	14.9	5.95	4.15
	3.75	28.1	12.8	24.4	11.2	5.36	1.25	2.67
	4.6	60.8	24.1	9.25	2.55	4.74	2.23	1.14
	3.44	72.6	7.7	9.3	7.98	8.38	9.73	5.32
	5.8	71.7	8.27	25.7		0.29	1.81	18.8
	7.23	73.4	21.8	17.8				3.3
	9.71	70.6	23	22.4				3.77
	21.2	79.2	5.67	11.2				6.42
	3.17	70.2	40.8	8.5				3.03
	3.68	88.3	40	41.4
	18	53.7	7.98	13.1
	3.92	81.2	21.4	16.1
	8.83	86.9	14	10.6
	5.91

## Sheet: Figure 4b
Figure 4b
	Ki-67-BV421+ (%) in CD4+ T cells
	No treatment	Anti-CD3/28 Ab	NP/pp65	Cit-Vimentin 100 μM	Vimentin 100 μM
	3.52	81.4	7.63	9.98	2.71
	7.16	90.5	48.6	13.42	8.54
	17.95	46.4	29.4	17.89	4.99
	22.24	85	35	36	1.43
	1.97	66	4.52	6.31	12.78
	6.79	85.5	8.76	8.25
	3.55	77	8.99	13
	8.34	60.3	11.74	13.15
	9.76	80.2	2.34	10.96
	1.4	58.5	4.57	13.13
	10.43	63.16	13.75	15.78
	5.49	26.92	2.69	7.85
	2.41	51.2	11.93	10.53
	4.53	85.1	5.35	3.02
	3.27

## Sheet: Figure 4c
Figure 4c
	Cell proliferation dye-eFlour450- (%) in CD8+ T cells
	No treatment	Anti-CD3/28 Ab	NP/pp65	Cit-Vimentin 100 μM	Vimentin 100 μM	Cit-Vim 100 μM + αCD8/HLA I mAb
	47.7	77	24.9	55.5	49.9	28.1
	43.6	86.7	34.1	37.8	48.1	38.9
	25.3	97.4	54.2	69	38.1	32.7
	37.9	87.4	71.3	66.7	65.2
	40.5	85.5	67.8	53.3	44
	30.6	99.1	64.1	42	34.2
	47.9	92.4	56.5	57.3	47.6
	16.4	98.9	95.5	85.4	35.1
	15.7	98.9	86	92.2	61.6

[truncated: 24 more sheets: Figure 4d, Figure 4e, Figure 5f, Figure 6a, Figure 6b, Figure 6c, Figure 6d, Supplementary Fig. 2a, Supplementary Fig. 2b, Supplementary Fig. 3a, Supplementary Fig. 3b, Supplementary Fig. 3c, Supplementary Fig. 3d, Supplementary Fig. 3e, Supplementary Fig. 7a, Supplementary Fig. 7b, Supplementary Fig. 7c, Supplementary Fig. 15a, Supplementary Fig. 15b, Supplementary Fig. 16 …]
